# Supplementary material for: Quality and Privacy Policy Compliance of Mental Health Care Apps in China: Cross-Sectional Evaluation Study
Source: J Med Internet Res. 2025 Jul 3;27:e66762. doi: 10.2196/66762 (PMC12271965; doi:10.2196/66762)
Supplement: Multimedia Appendix 3 [file jmir_v27i1e66762_app3.xlsx]

## Sheet: Content assessment
Label	Chinese name	Platforms （Apple App Store=1； Huawei App Gallery=2； Tencent My App=3）	There is a privacy policy on the app market page （No=0， Yes=1）	There is a privacy policy when logging in to the APP（No=0， Yes=1）	When logging in to the APP, you need to click to agree to the privacy policy （No=0， Yes=1）	Whether there is a privacy policy on the personal home page management pag （No=0， Yes=1）	Non-intuitive: Exists in the system Settings page （No=0， Yes=1）	Grade	In-App Purchases （No=0， Yes=1）	Target public （Children or adolescents=1； The general public=2； Patients with mental health problems=3）	Developers （Company=1； Psychological Services Organization=2； Individual developer=3）	Updated time （＜1 month=1； ≥1 month and ≤1 year=2； ＞1 year=3）	Functionality (Multiple Selection) Psychoeducation=1	Counseling=2	Self-assessment=3	Q&A Community=4	Breathing training=5	Positive mindfulness meditation=6	Confide and heal=7	Emotional recording=8	Professional Background of Functional Components (Multiple Selection) Evidence-based psychotherapeutic theories=1	Expert opinions from licensed mental health professionals=2	Academic research=3	Not explicitly specified=4
APP1	FLOWTIME Flow moments	1	1	1	0	1	0	4	0	2	1	3	0	0	0	0	1	1	0	0	0	0	0	1
APP2	Mila Diary: Artificial Intelligence	1	1	0	0	0	1	4.8	1	2	3	2	0	1	0	0	0	0	0	1	0	0	0	1
APP3	Ai Ting Ke Jie You Guan	1	1	1	1	0	1	4.8	1	2	1	3	0	1	0	0	0	0	1	0	0	0	0	1
APP4	Helping Minds-CBT to overcome anxiety and depression	1	1	1	0	0	1	4.8	1	3	1	3	1	0	1	0	1	1	0	1	1	0	1	0
APP5	Bai Xiaomiao	1	1	1	1	0	1	5	1	2	1	2	0	1	1	0	0	0	0	0	0	0	1	0
APP6	The Orange Cloud	1	1	0	0	0	1	5	1	2	2	2	1	0	1	0	0	0	0	0	0	0	1	0
APP7	Guard with a wise heart	1	1	1	1	0	1	5	0	2	1		1	0	0	0	1	1	1	1	0	0	0	1
APP8	Anxiety tests	1	1	0	0	0	0	4.8	0	2	1	2	0	0	1	0	0	0	0	0	0	0	1	0
APP9	Jiaoyan Psychological Counseling	1	1	1	1	0	1	5	1	2	1	1	0	1	1	0	0	0	0	0	0	1	1	0
APP10	Koala Psychology	1	1	0	0	0	0	5	0	2	1	3	0	0	1	0	0	0	0	0	0	0	1	0
APP11	Lian Xiao Xin	1	1	1	1	0	1	5	1	2	1	2	0	1	1	0	0	0	0	0	0	0	0	1
APP12	Consult slowly	1	1	1	0	0	1	5	1	2	1	2	1	1	1	1	0	0	0	0	0	1	1	0
APP13	Slowly confide-psychological counseling light confession depression test	1	1	1	0	0	1	5	1	2	1	2	0	1	1	1	0	0	0	0	0	1	1	0
APP14	Emotional support is a help	1	1	1	0	0	0	4.8	1	2	1	1	0	0	1	0	0	0	1	1	0	0	1	0
APP15	Vice psychology	1	1	0	0	0	0	5	1	2	1		0	1	1	0	0	0	0	0	0	0	1	0
APP16	Wu Zhihong talks about psychology- professional psychological counseling platform	1	1	1	0	0	0	4.8	1	2	1	1	1	1	1	0	1	1	1	1	0	1	0	0
APP17	Psychological test-depression anxiety emotion marriage	1	1	1	0	0	0	5	0	2	1		0	0	1	0	0	0	0	0	0	0	1	0
APP18	Psychological counseling-depression, anxiety and emotional counseling platform	1	1	0	0	0	1	3.9	1	2	1	3	0	1	1	0	0	0	0	0	0	1	1	0
APP19	Yidian Ling-your psychological relief shop	1	1	0	0	0	0	4.9	1	2	1	3	0	1	1	0	0	0	0	0	0	1	1	0
APP20	Depression	1	1	0	0	0	1	3.5	1	2	1	2	0	0	1	0	0	0	0	0	0	0	1	0
APP21	Depression test-SCL90 test SDS self- assessment of depression	1	1	1	0	0	0	3	0	2	1		0	0	1	0	0	0	0	0	0	0	1	0
APP22	Yueyue Ling	1	1	1	1	0	0	5	1	2	1	3	1	1	1	1	0	0	0	0	0	1	1	0
APP23	Let the flow-AI friend	1	1	1	1	0	1	4.6	0	2	1	2	0	0	0	0	0	0	1	1	0	0	0	1
APP24	Overcoming anxiety-depression, insomnia and worry	1	1	1	1	0	1	0	1	2	1		0	0	1	0	1	1	0	0	0	0	1	0
APP25	Integrating psychology	1	1	1	1	0	1	5	1	2	1	3	1	1	1	0	0	0	0	0	1	1	1	0
APP26	Know your psychological assessment	1	1	1	0	0	1	4	0	2	1	3	0	0	1	0	0	0	1	0	0	0	1	0
APP27	Journey to wisdom	1	1	1	0	0	0	5	1	2	1	2	1	0	0	0	1	1	0	0	0	0	0	1
APP28	Glowe attic	2	1	1	1	0	1	0	1	2	1	1	0	1	1	0	0	0	0	0	0	1	1	0
APP29	LIFES-Safety Plan	2	1	1	1	0	1	0	0	2	2	3	1	1	0	0	1	1	0	1	0	1	0	0
APP30	MBTI, psychological test	2	1	1	1	0	1	2.3	1	2	1	2	0	0	1	0	1	1	0	0	0	0	1	0
APP31	NiceDay	2	1	1	1	0	1	4.1	1	2	1	2	0	0	0	0	1	1	0	0	0	0	0	1
APP32	Shankou	2	1	1	1	0	1	1	1	2	1	1	0	1	0	1	0	0	0	0	0	1	0	0
APP33	Buller Psychology	2	1	1	1	0	1	3.3	1	2	1	1	0	1	1	1	1	1	0	1	0	1	1	0
APP34	Test	2	1	1	1	0	1	2.3	1	2	1	1	0	0	1	0	0	0	1	1	0	0	1	0
APP35	Test your psychology	2	1	1	1	1	0	0	1	2	1	2	1	0	1	0	0	0	0	0	0	0	1	0
APP36	Super psychological test	2	1	1	1	0	1	0	1	2	1	2	1	1	1	0	0	0	0	0	0	1	1	0
APP37	Wind chime psychology	2	1	1	1	0	1	5	1	2	1	1	0	1	1	0	0	0	0	0	0	1	1	0
APP38	Gaea's heart	2	1	1	1	0	1	0	1	2	1	2	0	1	1	0	0	0	0	0	0	1	1	0
APP39	Gao Tu Psychology	2	1	1	1	0	1	0	1	2	1	2	1	1	1	1	0	1	0	0	0	1	1	0
APP40	Psychological support	2	1	1	1	0	1	5	1	2	1	2	1	1	1	1	0	0	0	0	0	1	1	0
APP41	Ha ha	2	1	1	1	0	1	0	1	2	1	2	1	0	0	1	0	1	1	0	0	0	0	1
APP42	Hancheng psychological test	2	1	1	1	0	1	0	1	2	1	2	1	0	1	0	0	0	0	0	0	0	1	0
APP43	Heart Cloud	2	1	1	1	0	1	5	1	2	1	2	1	1	1	1	0	0	0	0	0	1	1	0
APP44	Simple psychology	2	1	1	1	0	1	4.7	1	2	1	1	1	1	1	0	0	0	0	1	0	1	1	0
APP45	Comfort and warm the heart	2	1	1	1	1	0	5	1	2	1	2	0	1	1	1	0	0	0	1	0	1	1	0
APP46	Build your heart in the capi- tal	2	1	1	1	1	0	3	1	2	1	2	1	1	1	0	0	0	0	0	0	1	1	0
APP47	The orange listens	2	1	1	1	0	1	3	1	2	1	1	1	1	1	1	1	0	0	0	0	1	1	0
APP48	Fun quiz	2	1	1	1	0	1	1	0	2	1	2	1	0	1	1	0	0	0	0	0	0	0	1
APP49	Be happy	2	1	1	1	0	1	0	1	2	1	2	1	1	1	1	0	0	0	1	0	1	1	0
APP50	The Healing Room in the Woods	2	1	1	1	0	0	4.9	0	2	1	1	0	0	0	0	0	0	1	0	0	0	0	1
APP51	Take it slowly	2	1	1	1	0	1	0	0	2	1	3	0	0	1	0	0	0	0	1	0	0	1	0
APP52	Free psychological counselling	2	1	1	1	0	1	3.5	1	2	1	2	1	0	0	0	0	0	1	0	0	0	0	1
APP53	Companion psychology	2	1	1	1	0	1	3.7	1	2	1	1	1	1	1	0	0	1	0	0	0	1	1	0
APP54	The story goes	2	1	1	1	0	1	0	1	2	1	1	1	1	1	1	0	1	0	0	0	1	1	0
APP55	Emotional balance	2	1	1	1	1	0	0	0	2	1	2	0	0	0	0	0	1	0	1	0	0	0	1
APP56	A gentle plea	2	1	1	1	1	0	0	1	2	1	1	1	1	1	0	0	1	0	0	0	1	1	0
APP57	The National Happiness Society	2	1	1	1	0	1	4	1	2	1	1	1	1	1	0	0	1	1	0	0	1	0	0
APP58	Su Xin	2	1	1	1	0	1	1	1	2	1	1	1	1	1	1	0	1	0	0	0	1	1	0
APP59	StreeWatch Pressure self-test reminder	2	1	0	0	1	0	0	0	2	1	2	0	0	1	0	1	1	0	1	0	0	1	0
APP60	Listen to the music	2	1	1	1	1	1	2.1	1	2	1	1	1	1	0	1	0	0	0	1	0	1	0	0
APP61	My psychologist	2	1	1	1	0	1	0	1	2	1	3	1	1	1	0	0	1	0	0	0	1	1	0
APP62	Xiao Qing	2	1	1	1	0	1	4.5	1	2	1	3	0	0	0	1	1	1	1	1	0	0	0	1
APP63	Xiaobo talked about psychology	2	1	1	1	1	0	0	1	2	1	2	1	1	1	0	0	0	0	0	0	1	1	0
APP64	A Journey of the Mind	2	1	1	0	0	1	5	1	2	1	1	0	0	1	0	0	0	0	1	0	0	1	0
APP65	A psychological helper	2	1	1	1	0	0	5	0	2	1	2	0	1	1	0	0	0	0	0	0	0	1	0
APP66	Psychological assessment	2	1	1	1	0	0	0	0	2	1	1	0	0	1	0	0	0	0	0	0	0	1	0
APP67	Psychological counselling (blue)	2	1	1	1	0	1	4	1	2	1	2	1	1	1	0	0	1	0	0	0	1	1	0
APP68	Psychological self-healing Pro	2	1	1	1	0	1	5	1	2	1	1	0	0	0	0	0	1	0	1	0	0	0	1
APP69	The mental space	2	1	1	1	0	1	0	1	2	1	1	1	0	1	0	0	1	0	0	0	0	1	0
APP70	Heart deer	2	1	1	1	0	1	1	1	2	1	2	1	1	0	1	0	0	0	0	0	1	0	0
APP71	Heartfelt	2	1	1	1	0	1	5	1	2	1	1	1	1	1	0	0	0	0	0	0	1	0	0
APP72	Hsinshu	2	1	1	1	0	1	5	1	2	1	2	0	1	0	1	0	0	0	0	0	1	0	0
APP73	Star Sound Emotional Diary	2	1	1	1	1	0	4.9	1	2	1	2	0	0	1	0	0	1	1	1	0	0	1	0
APP74	Central Heart Psychological Counseling	2	1	1	1	1	0	4.9	1	2	1	1	0	1	1	1	1	1	0	0	0	1	1	0
APP75	One point of spirit	2	1	1	1	0	1	5	1	2	1	2	1	1	1	0	0	1	0	0	0	1	1	0
APP76	One Point Spirit Psychological Test	2	1	1	1	0	1	1	1	2	1	2	1	1	1	0	0	0	0	0	1	1	1	0
APP77	First quadrant	2	1	1	1	0	1	5	0	2	1	2	0	0	1	0	0	0	0	1	0	0	1	0
APP78	One psychology	2	1	1	1	0	1	3.8	1	2	1	1	1	1	1	1	0	1	0	0	0	1	1	0
APP79	Depression anxiety test	2	1	1	1	0	1	5	1	2	1	3	0	1	1	0	0	0	0	0	0	1	1	0
APP80	It's hard to talk about	2	1	1	1	0	1	5	1	2	1	2	1	1	1	1	0	1	0	0	0	1	1	0
APP81	Stress self-assessment assis- tant	2	1	1	1	0	1	4	1	2	1	2	1	0	1	0	1	1	0	0	0	0	0	1
APP82	Fireflies tell	2	1	1	1	0	1	4.1	1	2	1	1	1	1	1	1	0	0	0	0	0	1	1	0
APP83	That's all	2	1	1	1	0	1	0	1	2	1	2	0	1	0	1	0	0	0	1	0	1	0	0
APP84	Words make the heart clear	2	1	1	1	0	1	5	0	2	1	2	1	0	1	0	1	1	1	0	0	0	1	0
APP85	Moon on health	2	1	1	1	0	1	5	1	2	1	2	0	1	1	0	0	1	0	0	0	1	1	0
APP86	Eclipse of the moon	2	1	1	1	0	1	2.9	1	2	1	1	0	1	1	1	0	1	0	0	1	1	1	0
APP87	Cloudy mind(云尚心理)	2	1	0	0	0	1	0	1	2	1	3	1	1	0	1	0	0	0	0	0	1	0	0
APP88	Cloudy mind(云愈心理)	2	1	1	1	0	1	0	1	2	1	2	1	0	1	1	1	1	1	1	1	0	1	0
APP89	Doctor Zhaoyang patient edition	2	1	1	1	0	1	1	1	2	1	1	1	1	1	1	0	1	1	0	0	1	1	0
APP90	Call for help	3	1	1	1	0	1	5	1	2	1	1	0	1	0	1	0	1	1	0	0	1	0	0
APP91	Pulse cure	3	1	1	0	0	1	5	1	2	1	2	0	0	1	0	0	1	1	1	0	0	0	1
APP92	Zen heart is happy	3	1	1	1	1	0	5	0	2	2	2	1	1	1	0	0	0	0	0	0	1	1	0
APP93	The Mind Lab	3	1	1	0	0	1	0	1	2	1	1	1	1	1	0	0	1	0	0	0	0	1	0
APP94	Han Cheng Psychology	3	1	1	1	1	1	5	1	2	1	3	1	0	1	0	0	0	0	0	0	0	1	0
APP95	The number of good moods increases	3	1	1	1	0	1	0	1	2	1	2	0	0	1	0	0	1	0	1	0	0	1	0
APP96	Breath meditation	3	1	1	1	0	1	0	0	2	1	2	0	0	0	0	1	1	0	0	0	0	0	1
APP97	Be happy with yourself	3	1	1	0	0	1	0	1	2	1	2	1	0	1	0	1	1	0	1	0	0	0	1
APP98	Enjoy the moment	3	1	1	0	1	0	0	0	2	1	3	0	0	0	0	0	1	0	0	0	0	0	1
APP99	Slow language space	3	1	1	1	0	1	5	0	2	1	1	0	1	1	0	0	1	0	0	0	1	0	0
APP100	Free psychological tests	3	1	1	0	1	1	4	0	2	1	3	0	0	1	0	0	0	0	0	0	0	1	0
APP101	A system of psychological assistance for adolescents	3	1	1	0	1	1	0	1	1	1	1	1	1	1	0	0	1	1	0	0	1	1	0
APP102	Confession station professional psychological counseling platform	3	1	1	1	0	1	0	1	2	1	1	0	1	0	1	0	0	0	0	0	1	0	0
APP103	Emotional regulation	3	1	1	1	0	1	0	1	2	1	2	1	0	1	0	0	1	0	0	0	0	0	1
APP104	Temperature confession	3	1	1	1	1	1	5	1	2	1	1	0	1	0	1	0	0	0	0	0	1	0	0
APP105	Small faith	3	1	1	1	0	1	3	1	2	1	2	1	1	1	0	1	1	0	0	1	1	0	0
APP106	Xiao Xin Psychological Express Edition	3	1	1	1	1	1	0	1	2	1	1	1	1	1	0	1	1	0	0	1	1	0	0
APP107	Tidal surge of emotion	3	1	1	1	0	1	4.9	1	2	1	2	0	0	0	0	1	1	0	0	0	0	0	1
APP108	Psychology FM	3	1	1	0	1	0	4.1	1	2	1	2	1	1	0	0	0	1	0	0	0	1	0	0
APP109	Self-test for psychological stress	3	1	1	1	0	1	0	1	2	1	3	0	0	1	0	1	1	0	0	0	1	0	0
APP110	The Cloud of the Mind	3	1	1	1	1	0	0	1	2	1	2	1	1	1	0	0	0	1	0	0	1	0	0
APP111	A spiritual sanctuary	3	1	0	0	1	0	0	0	2	1	2	0	0	1	0	0	1	0	1	0	0	0	1
APP112	Know your heart	3	1	1	0	1	0	0	1	2	2	3	1	1	1	1	1	1	1	0	0	1	0	0
APP113	Good mood	3	1	1	1	0	1	5	1	3	1	1	1	1	1	0	0	0	0	1	0	1	1	0
APP114	The panda confides	3	1	1	1	1	0	0	1	2	1	2	0	0	1	0	0	0	1	0	0	0	1	0
APP115	The depression test	3	1	1	1	0	1	5	1	2	1	2	0	0	1	0	1	0	1	0	0	0	1	0

## Sheet: MARS
Label	Chinese name	Application quality ratings				App quality mean Score
		Engagement Mean Score	Functionality Mean Score	Aesthetics Mean Score	Information Mean Score
APP1	FLOWTIME Flow moments	2.8	4	3.66667	3.5	3.49167
APP2	Mila Diary: Artificial Intelligence	3.1	3.75	3.16667	2.5	3.12917
APP3	Ai Ting Ke Jie You Guan	2.3	3.75	2.83333	2.1	2.74583
APP4	Helping Minds-CBT to overcome anxiety and depression	3.3055	4	3.16667	3.57143	3.58452
APP5	Bai Xiaomiao	3.2	4	3.33333	2.9	3.35833
APP6	The Orange Cloud	3.1	3.625	3.5	3	3.30625
APP7	Guard with a wise heart	3.2	4	3.83333	3.16667	3.55
APP8	Anxiety tests	1.7	4	3	3.2	2.975
APP9	Jiaoyan Psychological Counseling	3.1	4	3.33333	3	3.35833
APP10	Koala Psychology	2	4	3.33333	2.8	3.03333
APP11	Lian Xiao Xin	3.7	4	3.5	3.41667	3.65417
APP12	Consult slowly	3.4	4	3.33333	3	3.43333
APP13	Slowly confide-psychological counseling light confession depression test	3.3	3.875	3.16667	2.9	3.31042
APP14	Emotional support is a help	3.1	4	3.33333	2.8	3.30833
APP15	Vice psychology	3	4	3	2.3	3.075
APP16	Wu Zhihong talks about psychology- professional psychological counseling platform	3.7	4	3.5	3.4	3.65
APP17	Psychological test-depression anxiety emotion marriage	2.9	3.875	3.33333	3	3.27708
APP18	Psychological counseling-depression, anxiety and emotional counseling platform	2.2	4	2.33333	2.7	2.80833
APP19	Yidian Ling-your psychological relief shop	3.1	4	3.16667	2.7	3.24167
APP20	Depression	2.4	4	3	2.8	3.05
APP21	Depression test-SCL90 test SDS self- assessment of depression	2.6	3	2.83333	3	2.85833
APP22	Yueyue Ling	3.3	4	3.83333	3.4	3.63333
APP23	Let the flow-AI friend	3.8	4	3.66667	2.6	3.51667
APP24	Overcoming anxiety-depression, insomnia and worry	3.6	4	3.33333	2.7	3.40833
APP25	Integrating psychology	3.6	4	3.5	3.6	3.675
APP26	Know your psychological assessment	2.9	4	3.16667	2.8	3.21667
APP27	Journey to wisdom	3.5	3.5	3.83333	3.33333	3.54167
APP28	Glowe attic	3.2	3.875	3.5	3.16667	3.43542
APP29	LIFES-Safety Plan	3.6	4	4	3.33333	3.73333
APP30	MBTI, psychological test	3.4	4	3.66667	3	3.51667
APP31	NiceDay	3.6	4	3.5	2.83333	3.48333
APP32	Shankou	3.3	4	3.83333	2.8	3.48333
APP33	Buller Psychology	3.5	4	3.5	3.2	3.55
APP34	Test	3	4	3.33333	2.8	3.28333
APP35	Test your psychology	3	4	3.33333	3	3.33333
APP36	Super psychological test	3.1	4	3	3	3.275
APP37	Wind chime psychology	3.1	4	3.5	3.2	3.45
APP38	Gaea's heart	2.9	4	3.33333	2.8	3.25833
APP39	Gao Tu Psychology	3.4	4	3.5	3.6	3.625
APP40	Psychological support	3.4	4	3.16667	3	3.39167
APP41	Ha ha	4.2	4	3.66667	3.33333	3.8
APP42	Hancheng psychological test	3	4	3.33333	3	3.33333
APP43	Heart Cloud	3.2	4	3	3	3.3
APP44	Simple psychology	3.5	4	3.66667	3.1	3.56667
APP45	Comfort and warm the heart	3.8	4	3.33333	2.8	3.48333
APP46	Build your heart in the capi- tal	3.2	4	3.33333	3	3.38333
APP47	The orange listens	3.2	3.5	3.33333	3.2	3.30833
APP48	Fun quiz	4	4	3.16667	3.2	3.59167
APP49	Be happy	3.2	4	3.33333	3.3	3.45833
APP50	The Healing Room in the Woods	4.5	4.5	4.66667	3.2	4.21667
APP51	Take it slowly	3	4	3.33333	3	3.33333
APP52	Free psychological counselling	3	3.875	3.66667	3	3.38542
APP53	Companion psychology	3.1	4	3.33333	2.8	3.30833
APP54	The story goes	3.4	4	3.16667	3	3.39167
APP55	Emotional balance	3	3	3	2.7	2.925
APP56	A gentle plea	3.29747	4	3.33333	2.8	3.35833
APP57	The National Happiness Society	3	4	3.5	3.4	3.475
APP58	Su Xin	3.1	4	3.33333	3.1	3.38333
APP59	StreeWatch Pressure self-test reminder	3.30723	4	3.33333	3.3	3.40833
APP60	Listen to the music	2.7	3.125	3	2.6	2.85625
APP61	My psychologist	3	3	3	2.9	2.975
APP62	Xiao Qing	4.7	4	3.83333	3.2	3.93333
APP63	Xiaobo talked about psychology	3.4	4	3	2.9	3.325
APP64	A Journey of the Mind	3.8	4	4	3.3	3.775
APP65	A psychological helper	2.8	3.75	3	2.7	3.0625
APP66	Psychological assessment	3.20806	3.25	3.16667	3.3	3.00417
APP67	Psychological counselling (blue)	3.21465	4	3.66667	3.4	3.61667
APP68	Psychological self-healing Pro	3.2165	4	3	3.2	3.325
APP69	The mental space	3.23128	4	3	2.6	3
APP70	Heart deer	3.23178	4	3.66667	2.5	3.26667
APP71	Heartfelt	3.27743	4	4.16667	2.9	3.59167
APP72	Hsinshu	3.23391	4	3	2.6	3.125
APP73	Star Sound Emotional Diary	3.23445	4	4	3.2	3.625
APP74	Central Heart Psychological Counseling	3.2592	4	3.33333	3.2	3.45833
APP75	One point of spirit	3.26177	4	3.33333	3.5	3.55833
APP76	One Point Spirit Psychological Test	3.28212	4	4	3.4	3.7
APP77	First quadrant	3.27538	4	3	2.9	3.05
APP78	One psychology	3.27337	4	3.66667	3.6	3.66667
APP79	Depression anxiety test	3.27294	4	3	3.4	3.4
APP80	It's hard to talk about	3.27573	4	3.5	3.2	3.525
APP81	Stress self-assessment assistant	3.28205	3.75	2.66667	3	3.10417
APP82	Fireflies tell	3.28018	4	3.66667	3.2	3.56667
APP83	That's all	3.27341	4	3.66667	2.6	3.31667
APP84	Words make the heart clear	3.27943	4	3.83333	3.2	3.63333
APP85	Moon on health	3.29684	4	3.66667	2.8	3.41667
APP86	Eclipse of the moon	3.30002	4	3.66667	3	3.46667
APP87	Cloudy mind(云尚心理)	3.31453	4	3	2.8	3.175
APP88	Cloudy mind(云愈心理)	3.32606	4	4	3.2	3.65
APP89	Doctor Zhaoyang patient edition	3.28675	4	3.33333	4	3.68333
APP90	Call for help	3.32648	4	4	3.3	3.6
APP91	Pulse cure	3.31884	4	4	3.16667	3.71667
APP92	Zen heart is happy	3.31431	4	4	3.6	3.65
APP93	The Mind Lab	3.3097	4	3.83333	3.9	3.88333
APP94	Han Cheng Psychology	3.31631	3.75	3.66667	3.4	3.62917
APP95	The number of good moods increases	3.31334	3.75	3.83333	3.2	3.47083
APP96	Breath meditation	3.31517	3.75	3.33333	3.2	3.27083
APP97	Be happy with yourself	3.31058	4	3.33333	3	3.20833
APP98	Enjoy the moment	3.30913	3.875	3.33333	2.9	3.17708
APP99	Slow language space	3.30444	4	3.33333	3.2	3.43333
APP100	Free psychological tests	3.30451	4	3	3.5	3.275
APP101	A system of psychological assistance for adolescents	3.30136	4	4	4	4.025
APP102	Confession station professional psychological counseling platform	3.30622	4	3	3	3.275
APP103	Emotional regulation	3.31116	3.875	3	3.3	3.29375
APP104	Temperature confession	3.31457	4	3.16667	2.9	3.29167
APP105	Small faith	3.31803	4	4	3.33333	3.73333
APP106	Xiao Xin Psychological Express Edition	3.32477	4	4	3.33333	3.73333
APP107	Tidal surge of emotion	3.32356	4	4	3	3.6
APP108	Psychology FM	3.30794	4	3.66667	3.1	3.51667
APP109	Self-test for psychological stress	3.31298	3.5	3.33333	2.8	3.15833
APP110	The Cloud of the Mind	3.31484	4	3.33333	3.1	3.40833
APP111	A spiritual sanctuary	3.3118	4	3.33333	2.6	3.18333
APP112	Know your heart	3.3038	4	3.33333	3.2	3.40833
APP113	Good mood	3.28986	4.25	3.5	4.3	4.0625
APP114	The panda confides	3.28803	3.5	3	2.6	3.1
APP115	The depression test	3.29283	4	3.5	3.4	3.575

## Sheet: Privacy Policy Compliance
Label	Chinese name	General Characteristics （9）	Information Collection and Use（7）	Information Storage and Protection （7）	Information Sharing and Transfer （13）	Information Destruction（4）	Rights of PI Subjects（21）	Final Score (%)
APP1	FLOWTIME Flow moments	66.6667	71.4286	57.1429	92.3077	75	28.5714	59.0164
APP2	Mila Diary: Artificial Intelligence	22.2222	28.5714	0	0	0	4.7619	8.19672
APP3	Ai Ting Ke Jie You Guan	44.4444	28.5714	0	30.7692	0	4.7619	18.0328
APP4	Helping Minds-CBT to overcome anxiety and depression	88.8889	85.7143	71.4286	84.6154	50	61.9048	73.7705
APP5	Bai Xiaomiao	77.7778	85.7143	71.4286	76.9231	50	80.9524	77.0492
APP6	The Orange Cloud	55.5556	28.5714	28.5714	15.3846	25	4.7619	21.3115
APP7	Guard with a wise heart	77.7778	57.1429	28.5714	61.5385	50	47.619	54.0984
APP8	Anxiety tests	66.6667	42.8571	42.8571	38.4615	0	28.5714	37.7049
APP9	Jiaoyan Psychological Counseling	100	85.7143	14.2857	92.3077	75	95.2381	83.6066
APP10	Koala Psychology	44.4444	0	14.2857	23.0769	0	0	13.1148
APP11	Lian Xiao Xin	66.6667	42.8571	57.1429	84.6154	75	42.8571	59.0164
APP12	Consult slowly	66.6667	85.7143	85.7143	30.7692	75	57.1429	60.6557
APP13	Slowly confide-psychological counseling light confession depression test	66.6667	85.7143	85.7143	30.7692	75	57.1429	60.6557
APP14	Emotional support is a help	33.3333	0	0	7.69231	0	0	6.55738
APP15	Vice psychology	66.6667	85.7143	42.8571	76.9231	50	38.0952	57.377
APP16	Wu Zhihong talks about psychology- professional psychological counseling platform	88.8889	57.1429	71.4286	84.6154	25	80.9524	75.4098
APP17	Psychological test-depression anxiety emotion marriage	77.7778	42.8571	28.5714	38.4615	25	19.0476	36.0656
APP18	Psychological counseling-depression, anxiety and emotional counseling platform	11.1111	14.2857	0	15.3846	0	0	6.55738
APP19	Yidian Ling-your psychological relief shop	11.1111	14.2857	0	15.3846	0	0	6.55738
APP20	Depression	55.5556	42.8571	14.2857	7.69231	0	0	16.3934
APP21	Depression test-SCL90 test SDS self- assessment of depression	77.7778	42.8571	28.5714	38.4615	25	4.7619	31.1475
APP22	Yueyue Ling	77.7778	85.7143	71.4286	84.6154	75	57.1429	72.1311
APP23	Let the flow-AI friend	88.8889	42.8571	85.7143	76.9231	75	38.0952	62.2951
APP24	Overcoming anxiety-depression, insomnia and worry	88.8889	57.1429	57.1429	84.6154	25	66.6667	68.8525
APP25	Integrating psychology	44.4444	57.1429	42.8571	38.4615	25	19.0476	34.4262
APP26	Know your psychological assessment	55.5556	42.8571	28.5714	15.3846	0	4.7619	21.3115
APP27	Journey to wisdom	44.4444	57.1429	28.5714	53.8462	25	38.0952	42.623
APP28	Glowe attic	66.6667	85.7143	85.7143	84.6154	75	57.1429	72.1311
APP29	LIFES-Safety Plan	100	42.8571	71.4286	92.3077	50	38.0952	63.9344
APP30	MBTI, psychological test	100	57.1429	28.5714	76.9231	75	28.5714	55.7377
APP31	NiceDay	77.7778	71.4286	71.4286	84.6154	75	47.619	67.2131
APP32	Shankou	100	71.4286	85.7143	69.2308	75	66.6667	75.4098
APP33	Buller Psychology	100	71.4286	85.7143	92.3077	75	66.6667	80.3279
APP34	Test	88.8889	100	71.4286	84.6154	75	71.4286	80.3279
APP35	Test your psychology	88.8889	28.5714	85.7143	92.3077	75	38.0952	63.9344
APP36	Super psychological test	100	71.4286	42.8571	92.3077	75	57.1429	72.1311
APP37	Wind chime psychology	88.8889	85.7143	85.7143	84.6154	25	42.8571	67.2131
APP38	Gaea's heart	77.7778	57.1429	71.4286	23.0769	25	76.1905	59.0164
APP39	Gao Tu Psychology	77.7778	71.4286	57.1429	53.8462	75	76.1905	68.8525
APP40	Psychological support	88.8889	42.8571	28.5714	46.1538	25	38.0952	45.9016
APP41	Ha ha	88.8889	57.1429	71.4286	84.6154	75	71.4286	75.4098
APP42	Hancheng psychological test	88.8889	85.7143	71.4286	84.6154	75	71.4286	78.6885
APP43	Heart Cloud	100	85.7143	85.7143	84.6154	75	66.6667	80.3279
APP44	Simple psychology	77.7778	71.4286	85.7143	30.7692	25	80.9524	65.5738
APP45	Comfort and warm the heart	66.6667	42.8571	28.5714	38.4615	0	23.8095	34.4262
APP46	Build your heart in the capi- tal	77.7778	42.8571	28.5714	23.0769	0	23.8095	32.7869
APP47	The orange listens	66.6667	28.5714	14.2857	38.4615	25	19.0476	31.1475
APP48	Fun quiz	88.8889	71.4286	71.4286	69.2308	75	90.4762	80.3279
APP49	Be happy	100	85.7143	85.7143	84.6154	75	61.9048	78.6885
APP50	The Healing Room in the Woods	88.8889	85.7143	71.4286	92.3077	75	61.9048	77.0492
APP51	Take it slowly	66.6667	85.7143	85.7143	23.0769	75	57.1429	59.0164
APP52	Free psychological counselling	100	85.7143	100	84.6154	75	90.4762	90.1639
APP53	Companion psychology	88.8889	100	57.1429	100	50	4.7619	57.377
APP54	The story goes	88.8889	85.7143	71.4286	76.9231	50	61.9048	72.1311
APP55	Emotional balance	66.6667	85.7143	100	76.9231	0	28.5714	57.377
APP56	A gentle plea	55.5556	71.4286	71.4286	84.6154	25	76.1905	70.4918
APP57	The National Happiness Society	77.7778	71.4286	57.1429	84.6154	50	57.1429	67.2131
APP58	Su Xin	55.5556	57.1429	28.5714	30.7692	0	0	24.5902
APP59	Stress self-assessment assistant	77.7778	85.7143	85.7143	84.6154	75	66.6667	77.0492
APP60	Listen to the music	77.7778	85.7143	71.4286	92.3077	50	76.1905	78.6885
APP61	My psychologist	100	57.1429	85.7143	61.5385	25	47.619	62.2951
APP62	Xiao Qing	55.5556	42.8571	28.5714	23.0769	0	19.0476	27.8689
APP63	Xiaobo talked about psychology	77.7778	57.1429	28.5714	23.0769	25	14.2857	32.7869
APP64	A Journey of the Mind	55.5556	57.1429	28.5714	84.6154	50	23.8095	47.541
APP65	A psychological helper	66.6667	57.1429	28.5714	38.4615	0	9.52381	31.1475
APP66	Psychological assessment	100	57.1429	14.2857	53.8462	0	9.52381	37.7049
APP67	Psychological counselling (blue)	100	71.4286	85.7143	84.6154	75	66.6667	78.6885
APP68	Psychological self-healing Pro	77.7778	28.5714	14.2857	15.3846	50	52.381	40.9836
APP69	The mental space	100	85.7143	85.7143	92.3077	50	66.6667	80.3279
APP70	Heart deer	100	71.4286	57.1429	46.1538	25	61.9048	62.2951
APP71	Heartfelt	100	71.4286	71.4286	69.2308	50	61.9048	70.4918
APP72	Hsinshu	88.8889	85.7143	0	23.0769	25	14.2857	34.4262
APP73	Star Sound Emotional Diary	100	42.8571	57.1429	69.2308	75	47.619	62.2951
APP74	Central Heart Psychological Counseling	100	85.7143	0	84.6154	75	95.2381	80.3279
APP75	One point of spirit	100	85.7143	85.7143	92.3077	75	66.6667	81.9672
APP76	One Point Spirit Psychological Test	100	85.7143	85.7143	92.3077	75	66.6667	81.9672
APP77	First quadrant	66.6667	85.7143	71.4286	92.3077	75	80.9524	80.3279
APP78	One psychology	77.7778	71.4286	71.4286	84.6154	75	71.4286	75.4098
APP79	Depression anxiety test	88.8889	85.7143	85.7143	92.3077	75	66.6667	80.3279
APP80	It's hard to talk about	100	100	85.7143	92.3077	75	95.2381	93.4426
APP81	StreeWatch Pressure self-test reminder	88.8889	57.1429	71.4286	100	50	23.8095	60.6557
APP82	Fireflies tell	100	85.7143	0	84.6154	75	90.4762	78.6885
APP83	That's all	100	85.7143	0	84.6154	75	90.4762	78.6885
APP84	Words make the heart clear	100	85.7143	85.7143	69.2308	75	80.9524	81.9672
APP85	Moon on health	100	57.1429	71.4286	61.5385	75	90.4762	78.6885
APP86	Eclipse of the moon	88.8889	85.7143	71.4286	61.5385	75	76.1905	75.4098
APP87	Cloudy mind(云尚心理)	100	71.4286	57.1429	76.9231	25	80.9524	75.4098
APP88	Cloudy mind(云愈心理)	88.8889	71.4286	100	76.9231	75	57.1429	73.7705
APP89	Doctor Zhaoyang patient edition	88.8889	71.4286	85.7143	92.3077	100	80.9524	85.2459
APP90	Call for help	88.8889	71.4286	42.8571	76.9231	25	52.381	62.2951
APP91	Pulse cure	88.8889	85.7143	71.4286	92.3077	75	71.4286	80.3279
APP92	Zen heart is happy	88.8889	100	71.4286	100	75	80.9524	86.8852
APP93	The Mind Lab	77.7778	85.7143	42.8571	46.1538	25	14.2857	42.623
APP94	Han Cheng Psychology	88.8889	85.7143	71.4286	84.6154	75	71.4286	78.6885
APP95	The number of good moods increases	88.8889	100	85.7143	100	75	85.7143	90.1639
APP96	Breath meditation	77.7778	100	71.4286	92.3077	75	52.381	73.7705
APP97	Be happy with yourself	77.7778	42.8571	42.8571	46.1538	25	19.0476	39.3443
APP98	Enjoy the moment	88.8889	85.7143	85.7143	100	25	61.9048	77.0492
APP99	Slow language space	66.6667	57.1429	28.5714	46.1538	50	47.619	49.1803
APP100	Free psychological tests	88.8889	42.8571	42.8571	61.5385	50	19.0476	45.9016
APP101	A system of psychological assistance for adolescents	88.8889	85.7143	71.4286	61.5385	25	47.619	62.2951
APP102	Confession station professional psychological counseling platform	88.8889	85.7143	28.5714	100	75	95.2381	85.2459
APP103	Emotional regulation	88.8889	42.8571	71.4286	100	75	57.1429	72.1311
APP104	Temperature confession	77.7778	100	28.5714	38.4615	25	14.2857	40.9836
APP105	Small faith	77.7778	42.8571	57.1429	84.6154	75	28.5714	55.7377
APP106	Xiao Xin Psychological Express Edition	77.7778	42.8571	57.1429	84.6154	75	28.5714	55.7377
APP107	Tidal surge of emotion	77.7778	85.7143	85.7143	100	75	71.4286	81.9672
APP108	Psychology FM	88.8889	85.7143	71.4286	92.3077	75	66.6667	78.6885
APP109	Self-test for psychological stress	88.8889	85.7143	85.7143	92.3077	75	57.1429	77.0492
APP110	The Cloud of the Mind	66.6667	57.1429	28.5714	61.5385	25	38.0952	47.541
APP111	A spiritual sanctuary	100	85.7143	85.7143	92.3077	75	76.1905	85.2459
APP112	Know your heart	100	100	85.7143	84.6154	75	71.4286	83.6066
APP113	Good mood	100	85.7143	85.7143	100	75	76.1905	86.8852
APP114	The panda confides	88.8889	71.4286	0	30.7692	25	28.5714	39.3443
APP115	The depression test	100	71.4286	28.5714	76.9231	25	47.619	60.6557
